# Supplementary material for: Phytochemical Analysis, Antispasmodic, Myorelaxant, and Antioxidant Effect of Dysphania ambrosioides (L.) Mosyakin and Clemants Flower Hydroethanolic Extracts and Its Chloroform and Ethyl Acetate Fractions
Source: Molecules. 2021 Dec 1;26(23):7300. doi: 10.3390/molecules26237300 (PMC8659140; doi:10.3390/molecules26237300)
Supplement: Supplementary file 1 [file molecules-26-07300-s001.zip]

Archive with 5 entries (4 files):
- molecules-1444408-supplementary/
- molecules-1444408-supplementary/File S1_blnk_polyphenols.pdf
- molecules-1444408-supplementary/File S2_Chloroform extract.pdf
- molecules-1444408-supplementary/File S3_Ethyl acetate extract.pdf
- molecules-1444408-supplementary/File S4_Hydroethano extract.pdf
